# Supplementary material for: Potentiation by Protein Synthesis Inducers of Translational Readthrough of Pathogenic Premature Termination Codons in PTEN Isoforms
Source: Cancers (Basel). 2024 Aug 13;16(16):2836. doi: 10.3390/cancers16162836 (PMC11352852; doi:10.3390/cancers16162836)
Supplement: Supplementary file 1 [file cancers-16-02836-s001.zip]

Archive with 2 entries (2 files):
- cancers-3095202-supplementary.pdf
- cancers-3095202_Torices.Uncropped blots.Cancers.5jul24.pptx
